# Supplementary material for: Molecular Detection and Genetic Characterization of Feline Immunodeficiency Virus (FIV) in Seropositive Cats in Northern Italy
Source: Pathogens. 2024 May 31;13(6):463. doi: 10.3390/pathogens13060463 (PMC11206283; doi:10.3390/pathogens13060463)
Supplement: Supplementary file 1 [file pathogens-13-00463-s001.zip]

Archive with 1 entries (1 files):
- 20240527 pathogens-2997377-supplementary.pdf
